# Supplementary material for: Evaluation of Pharmacokinetic and Toxicological Parameters of Arnica Tincture after Dermal Application In Vivo
Source: Pharmaceutics. 2022 Nov 4;14(11):2379. doi: 10.3390/pharmaceutics14112379 (PMC9695956; doi:10.3390/pharmaceutics14112379)
Supplement: Supplementary file 1 [file pharmaceutics-14-02379-s001.zip]

Archive with 1 entries (1 files):
- pharmaceutics-1980906-supplementary.pdf
